# Supplementary material for: Impact of Traditional and Non-Traditional Lipid Parameters on Outcomes after Intravenous Thrombolysis in Acute Ischemic Stroke
Source: J Clin Med. 2022 Dec 1;11(23):7148. doi: 10.3390/jcm11237148 (PMC9737232; doi:10.3390/jcm11237148)
Supplement: Supplementary file 1 [file jcm-11-07148-s001.zip]

Archive with 1 entries (1 files):
- jcm-2064216-supplementary.pdf
